# Supplementary material for: Korarchaeota Diversity, Biogeography, and Abundance in Yellowstone and Great Basin Hot Springs and Ecological Niche Modeling Based on Machine Learning
Source: PLoS One. 2012 May 4;7(5):e35964. doi: 10.1371/journal.pone.0035964 (PMC3344838; doi:10.1371/journal.pone.0035964)
Supplement: Table S1 — Physicochemical measurements in hot spring bulk water. (XLSX) [file pone.0035964.s008.xlsx]

## Sheet: MWedits_final
Table S1. Physicochemical measurements in hot spring bulk water
Sample ID		60515	60516	60531	60601		60531	60601	60602	60602	60602	60602	60630	60630	60630	60701	70619	70619	70619	70619	70619	70619	70619	70619	70621	70621	70621	70622	70622	70622	70622	70929	70929	70929	70929	70929	SS & SO	060807F	060807K	060808G	060808G_1	060809A	060809D	060809E	060809F	JRH060805G	060810V	060805O	060811Y
Sample Name		SC1	GVS1	GBS	GBS 04b	GBS X2	SSW	SSE	SVX1	SV2	SVX3	SVX2	LHC-1	LHC -3	LHC-4	HC-1	GBS 09	GBS C1	GBS 16	GBS 15	GBS 04c	GBS X3	GBS 10	GBS 19	SSWcon1	SSWcon2	SSWcon3	SV2con3	SV2con8	SV2con17	SV2con18	LHCcon1	LHCcon2	LHCcon3	LHCcon4	LHCcon5	060804D	Mnd OF	SC	060808G	060808G_1	060809A	060809D	060809E	060809F	JRH060805G	EP	060805O	060811Y
Field Measurements																																									`
	latitude	39.3136˚ N	39.941033˚ N	40.6614833˚ N	40.6624833˚ N	40.6627˚ N	40.653033˚ N	40.6528833˚ N	41.53415˚ N	41.534033˚ N	41.53475˚ N	41.5345833˚ N	37.6906˚ N	37.690933˚ N	37.6906˚ N	37.6602833˚ N	40.662967˚ N	40.6625833˚ N	40.6615833˚ N	40.6618167˚ N	40.6625˚ N	40.662867˚ N	40.663233˚ N	40.6627167˚ N	40.653˚ N	40.652867˚ N	40.6520167˚ N	NA	41.53367˚ N	41.534233˚ N	41.533767˚ N	37.690533˚ N	37.690533˚ N	37.69033˚ N	37.6900167˚ N	37.68995˚ N	44.6107097˚ N	44.5629483322885˚ N	44.56479772˚ N	44.56165˚ N	44.56165˚ N	44.76464663˚ N	44.7669769154379˚ N	44.76683˚ N	44.76646˚ N	44.7005147˚ N	44.69935˚ N	44.6995188˚ N	44.4625˚ N
	longitude	117.5463˚ W	116.68235˚ W	119.499467˚ W	119.366433˚ W	119.3665167˚ W	119.374933˚ W	119.3745167˚ W	120.0731˚ W	120.0727833˚ W	120.0730833˚ W	120.07285˚ W	118.8444˚ W	118.8439833˚ W	118.8442167˚ W	118.8290833˚ W	119.3666˚ W	119.370967˚ W	119.3661833˚ W	119.3660833˚ W	119.3664167˚ W	119.3664833˚ W	119.366633˚ W	119.36695˚ W	119.375˚ W	119.37475˚ W	119.3744167˚ W	NA	120.07085˚ W	120.0688167˚ W	120.06875˚ W	118.844033˚ W	118.843867˚ W	118.841833˚ W	118.8424833˚ W	118.8420167˚ W	110.43848˚ W	110.859240713027˚ W	110.862397˚ W	110.86972˚ W	110.86972˚ W	110.4303318˚ W	110.430068842165˚ W	110.4297˚ W	110.429379˚ W	110.765503˚ W	110.76722˚ W	110.767135˚ W	110.8549˚ W
	Cond (µS)	745	NAb	5971	6629	8630	5571	5600	1029	1004	1007	1003	2680	2380	2260	2130	8600	7730	8400	8700	8300	8670	8470	6300	9410	6400	7820	1507	1524	1545	1500	2220	2200	2110	2130	2080	2790	3341	3681	3296	3296	9330	20420	12250	10060	NA	5400	2957	3111
	Max Temp (ºC)	77.6	91	73.4	76.8	55.7	86.6	77	72.3	83.5	80	83	82.5	79	78.7	80	46.8	49.9	65.3	69.6	63.2	59.4	53.1	94	70	58.6	50.7	70.2	60.1	49.2	38.6	69.2	59.9	51	43	37.1	56.7	83.1	93.6	75.7	75.7	85.9	85.2	78	83.3	40.7	84.1	42.1	72.3
	pH	7.7	7	7.44	7.62	6.76	7.85	7.3	8.25	8.18	8.29	8.49	6.75	6.97	6.85	7.13	7.77	7.56	7.75	7.59	6.87	7.18	7.23	7.22	7.85	8.28	8.43		8.73	8.93	8.93	6.92	7.2	7.94	8.23	8.26	4.775	8.26	7.135	7.72	7.72	5.88	3.046	6.07	3.171	NA	5.56	4.971	6.57
	presence	0	1	0	0	0	1	0	0	0	0	1	1	1	1	1	0	0	0	0	1	0	0	0	1	1	0	1	0	0	0	1	1	0	0	0	1	0	0	0	0	1	0	1	0	1	0	0	0
	abundance	0	1	0	0	0	1	0	0	0	0	0	1	1	1		0	0	0	0	1	0	0	0	1	0	0	0	0	0	0	1	1				1	0	0	0	0	1	0	1	0	1	0	0	0
	qPCR results		4.39147e+06				12783.3					1217.33	310400	1.75013e+06	2.0212e+06						1.43724e+06				200889	202.821		900				68888.9	11102				30833.3					6.58e+06		174000		34028.8
Analytes (mol/L)
	O2	bdla	4.38e-05	5.31e-05	5e-05	9.06e-05	9.38e-06	3.75e-05	5.31e-05	1.25e-05	2.19e-05	1.56e-05	bdl	bdl	bdl	1.88e-05	0.000125	0.000131	9.38e-05	7.03e-05	6.25e-05	7.19e-05	0.000106	bdl	9.38e-05	0.000131	0.000219	7.81e-05	0.000122	0.000209	0.000238	2.5e-05	6.25e-05	0.000131	0.000188	9.38e-05	3.75e-05	7.19e-05	NA	1.25e-05	1.25e-05	NA	2.26e-05	3.22e-06	5.94e-05	NA	NA	NA	1.08e-05
	NO3-	1.22e-06	bdl	2.59e-05	4.2e-06	1.48e-05	5.32e-07	9.05e-07	1.54e-06	bdl	bdl	bdl	bdl	bdl	bdl	bdl	5.75e-06	1.58e-05	2.66e-06	bdl	bdl	1.99e-05	1.91e-05	4.26e-06	NA	NA	NA	NA	NA	NA	NA	2.13e-06	5.68e-06	7.81e-06	2.84e-06	bdl	2.26e-05	0.000247	NA	5.32e-05	5.32e-05	0.000106	6.45e-05	6.13e-05	4.35e-05	NA	NA	NA	0.000318
	NO2-	1.82e-05	2.17e-05	7.11e-05	2.96e-06	2.87e-07	9.56e-07	7.65e-06	5.74e-06	bdl	bdl	bdl	bdl	bdl	bdl	bdl	1.29e-06	3.59e-07	1.08e-06	4.16e-06	1.44e-05	bdl	1.43e-07	bdl	NA	NA	NA	NA	NA	NA	NA	bdl	bdl	bdl	bdl	bdl	1.13e-06	1.35e-06	NA	3.02e-06	3.02e-06	1.74e-07	bdl	1.17e-06	1.52e-07	NA	NA	NA	5.22e-07
	NH4+	7.44e-05	8.44e-05	1.83e-05	0.000124	1.05e-05	4.72e-05	6.11e-05	2.67e-05	2.44e-05	3.39e-05	3e-05	0.000198	6.39e-05	6.83e-05	2.89e-05	3.55e-05	2.72e-05	4.28e-05	1.5e-05	9.44e-06	1.83e-05	3.89e-05	5.61e-05	5e-05	9.61e-05	2.83e-05	4.39e-05	1.72e-05	1.39e-05	1.22e-05	9.38e-05	4.66e-05	3.39e-05	2.55e-05	1.78e-05	bdl	4.05e-06	NA	2.22e-06	2.22e-06	0.0291	0.106	0.0736	0.0407	NA	NA	NA	0.00273
	S2-	1.68e-05	bdl	bdl	bdl	1.87e-06	3.12e-06	1.87e-06	4.68e-06	7.48e-06	7.48e-06	7.48e-06	2.15e-05	1.68e-05	1.68e-05	1.87e-06	1.87e-06	2.81e-06	6.08e-06	9.36e-07	2.81e-06	1.87e-06	1.87e-06	9.36e-07	NA	NA	NA	7.48e-06	6.08e-06	NA	NA	1.87e-06	9.36e-07	bdl	bdl	bdl	1.27e-05	2.27e-05	NA	1.34e-06	1.34e-06	1.96e-06	2.53e-05	0.000109	1.37e-05	NA	NA	NA	5.42e-05
	SiO2	0.000749	0.00151	0.0011	0.0012	0.00379	0.00118	0.00112	0.00107	0.00115	0.00107	0.00135	0.0011	0.00131	0.00116	0.00349	0.00466	0.00426	0.00331	0.0034	0.00424	0.00374	0.00476	0.00346	0.00393	0.00398	0.00423	0.00233	0.00208	0.00255	0.00226	0.000724	0.000624	0.000732	0.000666	0.000599	0.00677	0.00603	NA	0.00382	NA	NA	0.00503	0.00705	0.00607	NA	NA	NA	0.00361
	CaCO3	0.002	0.00362	0.000679	0.000679	0.000639	0.000839	0.000879	0.00044	0.00034	0.00039	0.00042	0.0053	0.0051	0.0053	0.0043	0.000959	0.000799	0.000839	0.000929	NA	0.000919	0.000919	0.000859	0.00108	0.000839	0.000799	0.00044	0.00044	0.0004	0.0004	0.00559	0.00597	0.005	0.00594	0.0054	0.00015	0.00232	NA	0.00268	0.00268	NA	NA	NA	NA	NA	NA	NA	0.000304
Isotopes
	δ18O	-16.53	-16.57	-10.37	-10.58	-9.53	-10.94	-11.58	-13.99	-14.5	NA	-14.15	-15.44	-15.36	-15.28	-15.02	NA	NA	NA	NA	NA	NA	NA	NA	NA	NA	NA	NA	NA	NA	NA	NA	NA	NA	NA	NA	-12.7928	-17.0567	-17.1218	-16.5008	NA	-3.4738	-5.8704	-3.3177	-7.5522	-10.9226	-9.0386	-11.7967	-13.7463
	δ18O (SD)c	NAb	NA	NA	NA	NA	NA	NA	NA	NA	NA	NA	NA	NA	NA	NA	NA	NA	NA	NA	NA	NA	NA	NA	NA	NA	NA	NA	NA	NA	NA	NA	NA	NA	NA	NA	0.0633	0.0633	0.1123	0.0197	NA	0.1123	0.1123	0.2407	0.1123	0.0633	0.1123	0.0633	0.0633
	δD	-132.5	-131.9	-100.9	-101	-96.7	-101.4	-102.6	-118.2	-119.6	NA	-119.1	-124.2	-123.25	-122.21	-118.87	NA	NA	NA	NA	NA	NA	NA	NA	NA	NA	NA	NA	NA	NA	NA	NA	NA	NA	NA	NA	-129.703	-142.542	-144.094	-141.53	NA	-111.206	-116.422	-112.982	-119.403	-124.764	-120.973	-123.46	-144.375
	δD (SD)	NA	NA	NA	NA	NA	NA	NA	NA	NA	NA	NA	NA	NA	NA	NA	NA	NA	NA	NA	NA	NA	NA	NA	NA	NA	NA	NA	NA	NA	NA	NA	NA	NA	NA	NA	0.7298	0.7274	0.47	0.9755	NA	0.47	0.47	1.0103	0.47	0.7298	0.47	0.7298	0.7274
IC Analytes (mol/kg )
	F-	NA	NA	0.000217	0.000242	0.000249	0.000201	NA	0.000267	0.000268	NA	0.000263	0.0005	0.000496	0.000495	NA	0.000241	0.000228	0.000214	0.000227	0.000149	0.000244	0.000243	0.000207	0.000177	0.000199	0.000192	0.000273	0.000259	0.000286	0.000311	0.0005	0.000491	0.000523	0.000529	0.000514	0.00106	0.00165	0.00164	0.00156	0.00156	2.7e-05	9.21e-06	9.73e-06	1.27e-06	0.000976	0.00105	0.00101	0.000222
	Cl-	0.00067	0.000781	0.061	0.061	0.0625	0.0566	0.0575	0.00522	0.00513	0.00516	0.00513	0.00524	0.00506	0.00488	0.00518	0.0576	0.0399	0.0419	0.0601	0.0305	0.0556	0.0607	0.0392	0.0463	0.0468	0.043	0.00552	0.00521	0.00574	0.00609	0.00568	0.00553	0.00591	0.00598	0.00588	0.00788	0.00697	0.00707	0.00643	0.00643	7.91e-06	1.2e-05	7.69e-06	7.99e-06	0.00857	0.0155	0.0158	0.00666
	Br-	4.51e-07	bdl	6.95e-05	7.01e-05	7.17e-05	6.43e-05	6.6e-05	1.07e-05	1.05e-05	1.09e-05	1.06e-05	1.55e-06	1.21e-06	1.3e-06	3.92e-06	6.7e-05	4.76e-05	4.94e-05	6.88e-05	3.75e-05	6.38e-05	7e-05	4.52e-05	5.26e-05	5.33e-05	4.94e-05	1.14e-05	1.08e-05	1.19e-05	1.5e-05	9.48e-05	8.55e-05	bdl	0.0001	5.93e-05	8.68e-06	8.03e-06	7.97e-06	7.16e-06	7.16e-06	1.41e-06	bdl	3.85e-06	1.04e-06	9.22e-06	1.76e-05	1.91e-05	9.18e-06
	SO42-	0.00106	0.000517	0.00399	0.00397	0.00407	0.00372	0.00379	0.0031	0.00307	0.00307	0.00306	0.000999	0.000958	0.000934	0.000976	0.0035	0.00313	0.00333	0.00384	0.00202	0.00349	0.00397	0.0029	0.00292	0.00296	0.00284	0.00323	0.00304	0.00335	0.00353	0.00111	0.0011	0.00123	0.00122	0.00112	0.00282	0.000189	0.000148	0.000258	0.000258	0.0136	0.0483	0.0276	0.0225	0.00198	0.00175	0.00217	0.00323
	PO43-	bdl	bdl	bdl	bdl	bdl	bdl	bdl	bdl	bdl	bdl	bdl	bdl	bdl	bdl	bdl	bdl	bdl	bdl	bdl	bdl	bdl	bdl	bdl	bdl	bdl	bdl	bdl	4.84e-07	5.41e-07	5.37e-07	bdl	bdl	bdl	bdl	bdl	bdl	bdl	bdl	bdl	NA	4.16e-06	bdl	bdl	bdl	bdl	bdl	3.18e-06	bdl
	Li+	4.9e-05	8.64e-05	0.000179	0.000179	0.000194	0.000164	0.000179	2.88e-06	3.26e-06	3.31e-06	3.31e-06	0.000372	0.00035	0.000341	0.000298	0.000215	0.000152	0.00016	0.000231	0.000112	0.000204	0.000229	0.000147	0.000176	0.00018	0.000163	1.3e-05	1.3e-05	1.44e-05	1.44e-05	0.000424	0.000426	0.000425	0.000443	0.000446	0.000242	0.000194	0.000216	0.000294	NA	bdl	bdl	bdl	bdl	0.000524	0.000797	0.000778	0.000231
	Na+	0.00719	0.00546	0.0665	0.0675	0.0699	0.0619	0.0627	0.012	0.0119	0.012	0.0119	0.0173	0.0165	0.016	0.015	0.0605	0.0444	0.0459	0.0638	0.0327	0.0584	0.064	0.0425	0.0482	0.0487	0.0452	0.0121	0.0113	0.0124	0.0131	0.019	0.019	0.0187	0.0199	0.0199	0.0137	0.0134	0.0136	0.014	0.014	0.00177	0.000353	4.87e-05	0.000958	0.0186	0.0197	0.0193	0.00847
	NH4+	bdl	0.000133	bdl	bdl	bdl	bdl	bdl	bdl	2.33e-05	1.11e-05	2.33e-05	bdl	bdl	bdl	bdl	bdl	bdl	bdl	bdl	bdl	bdl	bdl	bdl	bdl	bdl	bdl	bdl	bdl	bdl	bdl	bdl	bdl	bdl	bdl	bdl	bdl	bdl	bdl	bdl	NA	0.0289	0.0881	0.0606	0.0362	0.000114	0.000146	0.000138	0.00278
	K+	0.000189	0.00105	0.00285	0.00284	0.00294	0.00269	0.00266	0.000127	0.000125	0.000123	0.000124	0.000674	0.000645	0.000628	0.000534	0.00267	0.00204	0.00199	0.00283	0.00139	0.00249	0.00276	0.00184	0.00221	0.0022	0.00205	0.000146	0.000134	0.000148	0.000164	0.000765	0.000772	0.000776	0.000801	0.000808	0.000895	0.000217	0.000236	0.000303	0.000303	0.000506	0.000428	0.000201	0.00016	0.000449	0.00058	0.000688	0.00211
	Mg2+	bdl	0.000465	bdl	bdl	bdl	4.11e-06	4.11e-06	bdl	bdl	bdl	bdl	bdl	bdl	bdl	bdl	bdl	bdl	bdl	bdl	bdl	bdl	bdl	bdl	bdl	bdl	bdl	bdl	bdl	bdl	bdl	4.15e-05	4.13e-05	4.17e-05	4.16e-05	4.33e-05	bdl	bdl	bdl	bdl	6.79e-06	0.000284	8.74e-05	3.29e-06	0.000562	bdl	bdl	bdl	1.97e-05
	Ca2+	0.000139	0.00115	0.0018	0.00172	0.00204	0.00195	0.00193	0.000491	0.000486	0.000488	0.00048	0.00055	0.000511	0.000496	0.000388	0.00159	0.00104	0.00114	0.00152	0.000724	0.00147	0.00159	0.00111	0.00122	0.00122	0.00108	0.000416	0.000427	0.000449	0.000487	0.00037	0.000328	0.00039	0.000348	0.000296	0.000122	bdl	bdl	2e-06	2e-06	0.000531	1.56e-05	bdl	0.000642	7.29e-05	9.26e-05	0.000101	0.000547
ICP Analytes (mol/kg )
	Li7	5.04e-05	9.23e-05	0.000219	0.000215	0.000224	0.000206	0.000207	1.25e-05	1.21e-05	1.18e-05	1.2e-05	0.000343	0.000335	0.00035	0.000293	0.000246	NA	NA	NA	NA	NA	NA	NA	NA	NA	NA	NA	NA	NA	NA	NA	NA	NA	NA	NA	0.000239	0.000225	0.000248	0.000303	0.000303	1.01e-05	1.7e-05	1.34e-05	1.5e-05	0.000537	0.000826	0.000751	0.000249
	Be9	2.44e-08	4.55e-08	bdl	bdl	bdl	bdl	bdl	bdl	bdl	bdl	bdl	3.14e-07	3.33e-07	3.36e-07	3.26e-07	2.33e-08	NA	NA	NA	NA	NA	NA	NA	NA	NA	NA	NA	NA	NA	NA	NA	NA	NA	NA	NA	7.99e-08	1.56e-07	1.28e-07	3.53e-07	3.53e-07	bdl	5.1e-08	bdl	7.99e-08	4.62e-07	1.26e-07	1.74e-07	bdl
	B11	6.09e-05	7.22e-05	0.000879	0.000902	0.000921	0.000788	0.00062	0.000531	0.000485	0.000538	0.000496	0.000821	0.000828	0.000834	0.00087	0.000749	NA	NA	NA	NA	NA	NA	NA	NA	NA	NA	NA	NA	NA	NA	NA	NA	NA	NA	NA	0.000575	0.000318	0.00032	0.000266	0.000266	0.00097	0.00243	0.00782	0.000665	0.000459	0.000817	0.000786	0.00344
	Mg24	NA	NA	5.31e-05	4.08e-05	7.25e-05	0.000116	0.000114	2.55e-06	3.25e-06	2.26e-06	2.18e-06	2.59e-05	2.59e-05	2.6e-05	2.37e-05	6.42e-05	NA	NA	NA	NA	NA	NA	NA	NA	NA	NA	NA	NA	NA	NA	NA	NA	NA	NA	NA	3.66e-05	8.23e-06	6.91e-06	6.79e-06	6.79e-06	0.000399	0.000453	0.000178	0.000774	7.78e-06	1.13e-05	1.11e-05	8.02e-05
	Al27	2.08e-06	7.3e-07	1.67e-06	1.95e-06	1.04e-06	8.15e-07	7.41e-07	1.96e-06	2.01e-06	1.85e-06	2.08e-06	3.22e-06	2.26e-06	2.04e-06	2.67e-06	9.53e-07	NA	NA	NA	NA	NA	NA	NA	NA	NA	NA	NA	NA	NA	NA	NA	NA	NA	NA	NA	3.11e-05	7.63e-05	1.56e-05	1.56e-05	1.56e-05	3.45e-05	0.00167	5.3e-05	0.000371	2.71e-05	4.26e-05	3.78e-05	2.19e-05
	Si28	NA	NA	NA	NA	NA	NA	NA	NA	NA	NA	NA	NA	NA	NA	NA	0.00335	NA	NA	NA	NA	NA	NA	NA	NA	NA	NA	NA	NA	NA	NA	NA	NA	NA	NA	NA	0.00296	0.00478	0.00456	0.00352	0.00352	0.00233	0.00477	0.00164	0.0058	0.00481	0.0052	0.00495	0.00287
	P31	NA	NA	NA	NA	NA	NA	NA	NA	NA	NA	NA	NA	NA	NA	NA	9.36e-07	NA	NA	NA	NA	NA	NA	NA	NA	NA	NA	NA	NA	NA	NA	NA	NA	NA	NA	NA	1.9e-06	4.52e-06	5.68e-06	1.9e-06	NA	1.04e-05	3.29e-05	1.1e-05	9.69e-06	6.46e-06	8.07e-06	4.84e-06	6.26e-06
	Sc45	NA	NA	NA	NA	NA	NA	NA	NA	NA	NA	NA	NA	NA	NA	NA	NA	NA	NA	NA	NA	NA	NA	NA	NA	NA	NA	NA	NA	NA	NA	NA	NA	NA	NA	NA	0.00014	2.56e-05	1.09e-05	1.87e-05	NA	0.000518	0.000234	9.32e-05	0.000741	8.9e-05	0.000149	0.000133	0.000496
	Ti47	4.18e-09	4.59e-09	6.27e-09	6.27e-09	3.97e-09	6.27e-09	3.76e-09	4.18e-09	3.97e-09	bdl	4.18e-09	bdl	bdl	bdl	bdl	8.35e-09	NA	NA	NA	NA	NA	NA	NA	NA	NA	NA	NA	NA	NA	NA	NA	NA	NA	NA	NA	2.05e-07	4.8e-09	6.68e-09	4.18e-09	4.18e-09	1.67e-08	3.97e-07	7.94e-07	3.76e-08	1.04e-08	1.25e-08	3.34e-08	3.55e-08
	V51	1.57e-09	1.79e-09	bdl	1.2e-08	bdl	bdl	2.16e-09	5.69e-09	5.5e-09	5.32e-09	5.2e-09	bdl	bdl	bdl	bdl	9.62e-09	NA	NA	NA	NA	NA	NA	NA	NA	NA	NA	NA	NA	NA	NA	NA	NA	NA	NA	NA	4.63e-08	1.12e-08	1.28e-08	3.93e-09	3.93e-09	3.44e-08	1.92e-06	1.22e-07	7.22e-07	2.3e-09	5.59e-09	3.42e-09	4.59e-08
	Cr52	3.27e-09	2.88e-09	2.12e-09	2.12e-09	2.5e-09	2.12e-09	1.73e-09	1.77e-09	2.56e-09	1.37e-09	4.04e-09	bdl	bdl	3.85e-08	bdl	3.46e-09	NA	NA	NA	NA	NA	NA	NA	NA	NA	NA	NA	NA	NA	NA	NA	NA	NA	NA	NA	4.42e-09	bdl	bdl	bdl	3.43e-10	3e-08	2.15e-06	9.81e-09	2.02e-07	bdl	bdl	1.15e-09	2.6e-09
	Mn55	2.18e-07	1.55e-07	3.82e-07	1.71e-07	7.55e-08	1e-06	8.56e-07	2.99e-08	1.82e-08	2.08e-08	1.71e-08	3.37e-06	3.46e-06	3.53e-06	1.77e-06	2.82e-07	NA	NA	NA	NA	NA	NA	NA	NA	NA	NA	NA	NA	NA	NA	NA	NA	NA	NA	NA	7.28e-07	5.46e-08	bdl	4e-08	4e-08	2.48e-06	5.17e-06	1.8e-06	9.65e-06	2.18e-07	3.33e-07	5.64e-07	4.66e-07
	Fe56	1.99e-07	7.7e-07	2.29e-07	1.24e-07	1.61e-07	2.18e-07	2.35e-07	1.36e-07	1.72e-07	9.49e-08	2.35e-07	1.56e-06	2.08e-06	2.18e-06	4.83e-07	2.98e-07	NA	NA	NA	NA	NA	NA	NA	NA	NA	NA	NA	NA	NA	NA	NA	NA	NA	NA	NA	6.39e-06	3.46e-06	1.02e-06	1.47e-06	1.47e-06	4.98e-06	0.000501	7.32e-06	0.000492	1e-06	3.37e-06	3.28e-06	1.97e-06
	Co59	bdl	6.11e-10	bdl	bdl	bdl	bdl	bdl	bdl	bdl	bdl	bdl	bdl	bdl	bdl	bdl	1.36e-09	NA	NA	NA	NA	NA	NA	NA	NA	NA	NA	NA	NA	NA	NA	NA	NA	NA	NA	NA	1.48e-09	bdl	bdl	bdl	NA	8.48e-10	1.53e-07	bdl	1.58e-08	bdl	bdl	bdl	bdl
	Ni60	2.06e-09	8.35e-09	2.21e-09	bdl	2.9e-09	bdl	bdl	1.02e-09	2.39e-08	4.94e-10	1.01e-09	bdl	bdl	bdl	bdl	9.54e-09	NA	NA	NA	NA	NA	NA	NA	NA	NA	NA	NA	NA	NA	NA	NA	NA	NA	NA	NA	5.96e-09	1.53e-09	bdl	bdl	4.81e-10	1.21e-08	1.19e-06	1.91e-08	9.37e-08	2.04e-09	bdl	2.39e-09	1.87e-09
	Cu63	1.02e-08	1.01e-08	1.12e-08	1.18e-08	1.81e-08	1.02e-08	bdl	6.14e-09	9.13e-09	4.25e-09	1.48e-08	bdl	bdl	bdl	bdl	1.72e-08	NA	NA	NA	NA	NA	NA	NA	NA	NA	NA	NA	NA	NA	NA	NA	NA	NA	NA	NA	6.14e-09	8.66e-09	bdl	1.37e-09	1.37e-09	4.25e-09	2.36e-08	1.29e-08	5.51e-08	bdl	2.6e-09	1.89e-09	1.32e-09
	Zn66	7.78e-07	3.26e-07	4.5e-07	1.59e-07	2.6e-07	1.38e-07	5.35e-08	5.66e-07	1.59e-07	2.34e-07	1.38e-07	3.52e-08	6.27e-08	2.45e-08	3.98e-08	3.06e-07	NA	NA	NA	NA	NA	NA	NA	NA	NA	NA	NA	NA	NA	NA	NA	NA	NA	NA	NA	4.5e-08	1.21e-07	1.15e-08	1.38e-08	1.38e-08	8.33e-08	9.22e-07	2.06e-07	1.2e-06	4.43e-09	2.14e-07	7.19e-07	3.06e-08
	Ga69	5.34e-08	1.28e-09	2.4e-08	3.01e-08	1.43e-08	bdl	bdl	2.87e-08	2.98e-08	3e-08	2.93e-08	bdl	bdl	bdl	bdl	1.1e-08	NA	NA	NA	NA	NA	NA	NA	NA	NA	NA	NA	NA	NA	NA	NA	NA	NA	NA	NA	2.87e-09	2.48e-07	2.34e-07	1.15e-07	1.15e-07	bdl	7.03e-08	6.02e-09	4.45e-09	3.79e-08	5.31e-08	7.74e-09	4.3e-09
ICP Analytes (mol/kg)
	Ge72	1.28e-07	1.02e-07	1.58e-07	1.65e-07	1.68e-07	1.38e-07	1.4e-07	1.24e-07	1.18e-07	1.2e-07	1.18e-07	3.31e-07	3.31e-07	3.31e-07	3.44e-07	1.78e-07	NA	NA	NA	NA	NA	NA	NA	NA	NA	NA	NA	NA	NA	NA	NA	NA	NA	NA	NA	5.56e-07	6.2e-07	6.2e-07	6.34e-07	6.34e-07	1.93e-08	bdl	bdl	1.38e-08	5.65e-07	8.68e-07	8.54e-07	3.17e-07
	As75	3.47e-07	5.07e-07	9.74e-07	1.29e-06	9.21e-07	8.41e-07	5.47e-07	2.39e-06	2.58e-06	2.4e-06	2.71e-06	9.81e-06	9.76e-06	9.8e-06	1.37e-05	8.61e-07	NA	NA	NA	NA	NA	NA	NA	NA	NA	NA	NA	NA	NA	NA	NA	NA	NA	NA	NA	5.15e-06	1.36e-05	1.67e-05	1.44e-05	1.44e-05	4.94e-08	2.8e-08	2.27e-08	4e-08	2.08e-05	4.4e-05	4.24e-05	1.44e-05
	Se77	bdl	bdl	bdl	bdl	3.8e-09	bdl	bdl	bdl	bdl	bdl	bdl	bdl	bdl	bdl	bdl	3.8e-09	NA	NA	NA	NA	NA	NA	NA	NA	NA	NA	NA	NA	NA	NA	NA	NA	NA	NA	NA	bdl	bdl	bdl	bdl	NA	bdl	bdl	bdl	bdl	bdl	bdl	bdl	bdl
	Rb86	5.27e-07	1.64e-06	7.49e-06	7.58e-06	7.69e-06	7.02e-06	6.94e-06	2.54e-07	1.99e-07	2.35e-07	1.95e-07	2.04e-06	2.05e-06	2.05e-06	1.81e-06	7.37e-06	NA	NA	NA	NA	NA	NA	NA	NA	NA	NA	NA	NA	NA	NA	NA	NA	NA	NA	NA	2.53e-06	1.4e-06	1.33e-06	1.61e-06	1.61e-06	8.85e-07	2.11e-07	1.33e-07	4.48e-07	1.99e-06	3.01e-06	3.28e-06	2.82e-06
	Sr88	2.05e-06	1.26e-05	3.04e-05	3.11e-05	3.29e-05	3.23e-05	3.24e-05	2.64e-06	2.53e-06	2.56e-06	2.53e-06	6.16e-06	6.12e-06	6.19e-06	4.12e-06	3.4e-05	NA	NA	NA	NA	NA	NA	NA	NA	NA	NA	NA	NA	NA	NA	NA	NA	NA	NA	NA	3.86e-07	5.59e-09	3.2e-09	1.15e-08	1.15e-08	1.55e-06	5.71e-06	1.85e-06	5.18e-07	2.15e-07	2.33e-07	2.17e-07	6.06e-06
	Y89	1.12e-10	2.25e-10	2.81e-10	bdl	bdl	bdl	bdl	bdl	bdl	3.37e-11	bdl	bdl	bdl	bdl	bdl	bdl	NA	NA	NA	NA	NA	NA	NA	NA	NA	NA	NA	NA	NA	NA	NA	NA	NA	NA	NA	3.27e-09	bdl	1.8e-10	1.01e-10	NA	2.53e-09	4.95e-08	2.81e-09	6.52e-08	4.72e-10	4.5e-10	5.13e-09	3.37e-10
	Nb93	bdl	bdl	bdl	bdl	bdl	bdl	bdl	bdl	bdl	bdl	bdl	bdl	bdl	bdl	bdl	bdl	NA	NA	NA	NA	NA	NA	NA	NA	NA	NA	NA	NA	NA	NA	NA	NA	NA	NA	NA	bdl	1.72e-08	3.01e-10	bdl	NA	bdl	bdl	bdl	bdl	1.94e-10	bdl	bdl	bdl
	Mo95	4.44e-08	4.48e-09	3.86e-08	4.38e-08	4.81e-08	4.59e-08	3.96e-08	2.75e-07	3.02e-07	2.66e-07	2.71e-07	1.88e-09	2.08e-09	2.04e-09	5.32e-09	4.09e-08	NA	NA	NA	NA	NA	NA	NA	NA	NA	NA	NA	NA	NA	NA	NA	NA	NA	NA	NA	2.03e-07	3.31e-07	2.85e-07	3.52e-07	3.52e-07	9.28e-08	6.67e-07	4.07e-09	6.88e-09	1.95e-07	1.57e-06	2.01e-06	6.25e-09
	Ag109	2.78e-09	2.78e-09	bdl	bdl	bdl	bdl	bdl	bdl	bdl	bdl	bdl	bdl	bdl	bdl	bdl	bdl	NA	NA	NA	NA	NA	NA	NA	NA	NA	NA	NA	NA	NA	NA	NA	NA	NA	NA	NA	bdl	bdl	bdl	bdl	NA	bdl	bdl	bdl	bdl	bdl	bdl	bdl	bdl
	Cd111	4.09e-10	6.05e-10	bdl	bdl	bdl	bdl	bdl	8.27e-10	1.42e-09	5.6e-10	1.42e-09	bdl	bdl	bdl	bdl	3.56e-09	NA	NA	NA	NA	NA	NA	NA	NA	NA	NA	NA	NA	NA	NA	NA	NA	NA	NA	NA	1.6e-10	1.6e-10	bdl	2.14e-10	NA	9.79e-10	1.89e-08	bdl	4.45e-09	1.87e-10	6.23e-10	9.34e-10	bdl
	Sn118	3.71e-10	5.56e-10	2.11e-09	2.27e-09	1.77e-09	1.68e-09	1.56e-09	4.46e-10	5.05e-10	4.21e-10	6.15e-10	5.39e-10	5.39e-10	5.39e-10	6.23e-10	bdl	NA	NA	NA	NA	NA	NA	NA	NA	NA	NA	NA	NA	NA	NA	NA	NA	NA	NA	NA	2.35e-09	2.7e-09	2.9e-09	2.32e-09	2.32e-09	3.24e-09	1.23e-08	5.31e-09	6.57e-09	3.69e-09	3.2e-09	2.15e-09	2.07e-09
	Sb123	5.86e-08	9.69e-08	6.62e-08	6.49e-08	5.67e-08	3.78e-08	3.29e-08	2.52e-08	2.44e-08	2.53e-08	2.49e-08	1.78e-07	1.71e-07	1.79e-07	6.49e-07	6.79e-08	NA	NA	NA	NA	NA	NA	NA	NA	NA	NA	NA	NA	NA	NA	NA	NA	NA	NA	NA	2.01e-07	3.42e-07	3.86e-07	3.23e-07	3.23e-07	1.07e-09	1.48e-07	1.15e-09	1.97e-09	4.6e-07	7.33e-07	9.09e-07	1.96e-07
	Cs133	4.13e-07	6.4e-07	1.7e-06	1.7e-06	1.81e-06	1.53e-06	1.51e-06	8.2e-08	8.05e-08	8.05e-08	8.05e-08	1.43e-06	1.44e-06	1.44e-06	1.49e-06	1.66e-06	NA	NA	NA	NA	NA	NA	NA	NA	NA	NA	NA	NA	NA	NA	NA	NA	NA	NA	NA	2.86e-07	7.01e-07	4.59e-07	7.9e-07	7.9e-07	3.36e-08	6.47e-09	5.94e-09	1.44e-08	1.85e-06	2.66e-06	2.4e-06	9.03e-07
	Ba138	6.52e-08	1.87e-06	6.7e-07	8.67e-07	1.02e-06	1.06e-06	9.68e-07	4.01e-08	3.93e-08	3.74e-08	4.1e-08	1.09e-06	1.11e-06	1.11e-06	6.19e-07	9.04e-07	NA	NA	NA	NA	NA	NA	NA	NA	NA	NA	NA	NA	NA	NA	NA	NA	NA	NA	NA	2.25e-07	6.99e-08	2.16e-08	1.05e-08	1.05e-08	3.44e-07	2.03e-07	2.57e-07	9.25e-08	1.12e-07	3.31e-07	3.41e-07	7.5e-07
	La139	1.02e-09	5.24e-10	bdl	bdl	bdl	bdl	bdl	5.97e-10	1.31e-09	bdl	1.17e-09	bdl	bdl	bdl	bdl	bdl	NA	NA	NA	NA	NA	NA	NA	NA	NA	NA	NA	NA	NA	NA	NA	NA	NA	NA	NA	1.86e-09	bdl	bdl	bdl	NA	8.01e-10	1.3e-07	3.28e-09	2.98e-08	bdl	9.47e-10	2.22e-09	bdl
	Pr141	1.56e-10	9.23e-11	bdl	bdl	bdl	bdl	bdl	bdl	bdl	bdl	bdl	bdl	bdl	bdl	bdl	bdl	NA	NA	NA	NA	NA	NA	NA	NA	NA	NA	NA	NA	NA	NA	NA	NA	NA	NA	NA	4.47e-10	bdl	bdl	bdl	NA	3.19e-10	2.37e-08	bdl	2.37e-08	bdl	bdl	3.83e-10	1.06e-10
	Nd146	3.74e-10	2.7e-10	bdl	bdl	bdl	bdl	bdl	bdl	5.55e-10	bdl	bdl	bdl	bdl	bdl	bdl	bdl	NA	NA	NA	NA	NA	NA	NA	NA	NA	NA	NA	NA	NA	NA	NA	NA	NA	NA	NA	1.41e-09	bdl	1.39e-10	bdl	NA	1.28e-09	6.38e-08	2.43e-09	1e-07	bdl	2.77e-10	1.12e-09	3.54e-10
	Sm147	bdl	bdl	bdl	bdl	bdl	bdl	bdl	bdl	bdl	bdl	bdl	bdl	bdl	bdl	bdl	bdl	NA	NA	NA	NA	NA	NA	NA	NA	NA	NA	NA	NA	NA	NA	NA	NA	NA	NA	NA	2.99e-10	bdl	bdl	bdl	NA	2.99e-10	9.84e-09	bdl	1.84e-08	bdl	bdl	2.99e-10	bdl
	Eu153	3.29e-11	7.57e-10	bdl	bdl	bdl	bdl	bdl	bdl	bdl	bdl	bdl	bdl	bdl	bdl	bdl	0	NA	NA	NA	NA	NA	NA	NA	NA	NA	NA	NA	NA	NA	NA	NA	NA	NA	NA	NA	bdl	bdl	bdl	bdl	NA	bdl	2.9e-09	bdl	5.46e-09	bdl	bdl	bdl	bdl
	Gd157	5.09e-11	bdl	bdl	bdl	bdl	bdl	bdl	bdl	bdl	bdl	bdl	bdl	bdl	bdl	bdl	bdl	NA	NA	NA	NA	NA	NA	NA	NA	NA	NA	NA	NA	NA	NA	NA	NA	NA	NA	NA	2.67e-10	bdl	bdl	bdl	NA	bdl	9.28e-09	bdl	1.28e-08	bdl	bdl	2.48e-10	bdl
	Tb159	bdl	bdl	bdl	bdl	bdl	bdl	bdl	bdl	bdl	bdl	bdl	bdl	bdl	bdl	bdl	bdl	NA	NA	NA	NA	NA	NA	NA	NA	NA	NA	NA	NA	NA	NA	NA	NA	NA	NA	NA	bdl	bdl	bdl	bdl	NA	bdl	1.26e-09	bdl	2.08e-09	bdl	bdl	bdl	bdl
	Dy163	bdl	bdl	bdl	bdl	bdl	bdl	bdl	bdl	bdl	bdl	bdl	bdl	bdl	bdl	bdl	bdl	NA	NA	NA	NA	NA	NA	NA	NA	NA	NA	NA	NA	NA	NA	NA	NA	NA	NA	NA	2.77e-10	bdl	bdl	bdl	NA	2.77e-10	6.15e-09	bdl	9.97e-09	bdl	bdl	3.51e-10	bdl
	Er166	bdl	bdl	bdl	bdl	bdl	bdl	bdl	bdl	bdl	bdl	bdl	bdl	bdl	bdl	bdl	bdl	NA	NA	NA	NA	NA	NA	NA	NA	NA	NA	NA	NA	NA	NA	NA	NA	NA	NA	NA	1.43e-10	bdl	bdl	bdl	NA	2.09e-10	3.71e-09	2.39e-10	5.2e-09	bdl	bdl	2.15e-10	bdl
	Tm169	bdl	bdl	bdl	bdl	bdl	bdl	bdl	bdl	bdl	bdl	bdl	bdl	bdl	bdl	bdl	bdl	NA	NA	NA	NA	NA	NA	NA	NA	NA	NA	NA	NA	NA	NA	NA	NA	NA	NA	NA	bdl	bdl	bdl	bdl	NA	bdl	4.74e-10	bdl	6.51e-10	bdl	bdl	bdl	bdl
	Yb172	bdl	bdl	bdl	bdl	bdl	bdl	bdl	bdl	bdl	bdl	bdl	bdl	bdl	bdl	bdl	bdl	NA	NA	NA	NA	NA	NA	NA	NA	NA	NA	NA	NA	NA	NA	NA	NA	NA	NA	NA	1.21e-10	bdl	bdl	bdl	NA	bdl	3.12e-09	bdl	4.39e-09	bdl	bdl	1.73e-10	bdl
	Hf178	1.62e-10	bdl	bdl	bdl	bdl	bdl	bdl	bdl	bdl	bdl	bdl	bdl	bdl	bdl	bdl	bdl	NA	NA	NA	NA	NA	NA	NA	NA	NA	NA	NA	NA	NA	NA	NA	NA	NA	NA	NA	8.4e-11	8.4e-11	bdl	6.72e-11	NA	bdl	5.6e-10	bdl	bdl	bdl	bdl	bdl	bdl
	Ta181	1.27e-10	bdl	bdl	bdl	bdl	bdl	bdl	bdl	bdl	bdl	bdl	bdl	bdl	bdl	bdl	8.01e-10	NA	NA	NA	NA	NA	NA	NA	NA	NA	NA	NA	NA	NA	NA	NA	NA	NA	NA	NA	3.48e-10	1.33e-08	2.43e-10	2.32e-10	NA	bdl	bdl	bdl	bdl	5.53e-09	2.76e-10	1.82e-10	bdl
	W182	2.07e-07	1e-07	2.94e-07	2.99e-07	3.05e-07	2.61e-07	2.5e-07	2.67e-07	2.77e-07	2.61e-07	2.61e-07	4.51e-07	4.51e-07	4.51e-07	7.91e-07	3.16e-07	NA	NA	NA	NA	NA	NA	NA	NA	NA	NA	NA	NA	NA	NA	NA	NA	NA	NA	NA	5.17e-07	1.97e-06	2.28e-06	1.96e-06	1.96e-06	5.87e-08	5.82e-08	2.79e-08	3.55e-08	6.73e-07	1.03e-06	2.38e-06	1.54e-07
	Tl205	3.08e-10	1.6e-09	1.38e-08	1.79e-08	1.83e-08	1.05e-08	1.22e-08	bdl	bdl	bdl	bdl	bdl	bdl	bdl	2.45e-09	1.4e-08	NA	NA	NA	NA	NA	NA	NA	NA	NA	NA	NA	NA	NA	NA	NA	NA	NA	NA	NA	1.39e-09	1.16e-09	1.15e-09	1.12e-09	1.12e-09	bdl	3.91e-10	bdl	3.91e-10	8.81e-11	5.63e-10	7.34e-11	bdl
	Pb208	1.38e-09	1.08e-09	bdl	bdl	bdl	bdl	bdl	1.25e-09	2.9e-09	bdl	2.41e-09	5.89e-10	7.82e-10	4.44e-10	1.08e-09	5.36e-08	NA	NA	NA	NA	NA	NA	NA	NA	NA	NA	NA	NA	NA	NA	NA	NA	NA	NA	NA	2.32e-10	7.72e-09	bdl	bdl	2.69e-11	7.72e-10	3.96e-09	5.31e-10	1.5e-09	1.74e-10	1.45e-10	4.49e-10	3.04e-10
	Bi209	6.7e-11	4.79e-11	bdl	bdl	bdl	bdl	bdl	bdl	bdl	bdl	bdl	bdl	bdl	bdl	bdl	3.06e-09	NA	NA	NA	NA	NA	NA	NA	NA	NA	NA	NA	NA	NA	NA	NA	NA	NA	NA	NA	bdl	bdl	bdl	bdl	NA	bdl	bdl	bdl	bdl	bdl	bdl	bdl	bdl
	Th232	4.31e-11	bdl	bdl	bdl	bdl	bdl	bdl	bdl	bdl	bdl	bdl	bdl	bdl	bdl	bdl	bdl	NA	NA	NA	NA	NA	NA	NA	NA	NA	NA	NA	NA	NA	NA	NA	NA	NA	NA	NA	1.42e-10	6.46e-11	1.21e-10	bdl	NA	bdl	8.02e-09	bdl	2.15e-09	bdl	bdl	1.03e-10	7.76e-11
	U238	2.94e-11	4.2e-11	bdl	bdl	bdl	bdl	bdl	bdl	bdl	bdl	bdl	bdl	bdl	bdl	bdl	bdl	NA	NA	NA	NA	NA	NA	NA	NA	NA	NA	NA	NA	NA	NA	NA	NA	NA	NA	NA	2.77e-10	5.04e-11	bdl	1.13e-10	NA	2.94e-10	1.09e-09	2.94e-10	7.98e-10	bdl	bdl	2.14e-10	bdl
a bdl, below detection limit
b NA, data not available
c SD = standard deviation
[truncated: 47 more columns]
